# Supplementary material for: Silver (I) N-Heterocyclic Carbenes Carbosilane Dendritic Systems and Their Imidazolium-Terminated Analogues as Antibacterial Agents: Study of Their Mode of Action
Source: Pharmaceutics. 2020 Oct 14;12(10):968. doi: 10.3390/pharmaceutics12100968 (PMC7650833; doi:10.3390/pharmaceutics12100968)
Supplement: Supplementary file 1 [file pharmaceutics-12-00968-s001.zip]

Archive with 1 entries (1 files):
- pharmaceutics-946285-supplementary.docx
